# Supplementary material for: Microbial genomic island discovery, visualization and analysis
Source: Brief Bioinform. 2018 Jun 3;20(5):1685–98. doi: 10.1093/bib/bby042 (PMC6917214; doi:10.1093/bib/bby042)
Supplement: bby042_Supp [file bby042_supp.xlsx]

## Sheet: Sup. Table 1
Supplementary table 1 - Information summary on genomic island predictors
Predictors	Method	Sequence composition bias	Machine learning	Other	Insertion site/direct repeats	Mobility gene	Phage genes	Other genes	Command line	Standalone GUI	Webserver	Database	Complete genome	Draft genome	Input file	Year, Reference	Link	Reason for the absence of assessment results	Coding language	Parameters	Cutoff	Ease of install
IslandPath-DIMOB	Seq composition	dinucleotide	-	-	-	integrase, transposase recombinase, insertion sequences	yes	-	yes		IslandViewer	IslandViewer	yes		gbk or embl	Bertelli 2018, [39] and Ho Tsui 2005, [11]	https://github.com/brinkmanlab/islandpath		perl			easy, docker version
IslandViewer	Hybrid	dinucleotide, codon usage	-	Incorporates Islander in precomputed analyses, and so contains its features	Incorporates Islander in precomputed analyses, and so contains its features	integrase, transposase, recombinase, insertion sequences	yes	VFs, AMRs	yes		yes	yes	yes	yes	gbk or embl	Bertelli 2017, [47] and Langille 2009, [67]	http://www.pathogenomics.sfu.ca/islandviewer		perl, python			difficult
VRprofile	Hybrid	GC, dinucleotide, codon usage	-	BLASTP	tRNA, tmRNA, repeats	MobilomeDB	yes	VFs, AMRs, secretion systems	no	no	yes	yes	yes	yes	gbk or fna (multiple steps if fna)	Li 2017, [55]	http://bioinfo-mml.sjtu.edu.cn/VRprofile/					-
MTGIpick	Seq composition	tetranucleotide	-	-	-	-	-	-		yes	yes		yes	yes	fna	Dai 2016, [27]	http://bioinfo.zstu.edu.cn/MTGI/software.html		java, matlab			GUI fails to install correctly on our linux
Zisland Explorer	Seq composition	GC, codon usage, amino acid	-	-	-	-	-	-	yes	yes	yes	yes	yes		fna (optional ptt)	Wei 2016, [37]	http://tubic.tju.edu.cn/Zisland_Explorer/		python	Defaults	Default (0.25)	easy
MSGIP	Seq composition	oligonucleotide	-	-	-	-	-	-	yes	yes			yes		fna	Brito 2016, [34]	https://github.com/msgip/msgip		java			easy
Islander	Structure	-	-	Negative filter: GC, length, integrase to end distance	tRNA, tmRNA, repeats	integrase	-	-	yes			yes	yes		fna	Hudson 2015, [44] and 2004, [78]	http://bioinformatics.sandia.gov/islander/					-
GI-SVM	Seq composition	k-mer	SVM	-	-	-	-	-	yes				yes		fna	Lu 2015, [28]	https://github.com/icelu/GI_Prediction		python			easy
PAI Finder-PAIDB*	Seq composition	GC, codon usage	-	-	-	-	-	VFs, AMRs			yes	yes	yes		ffn (specific format)	Yoon 2015, [58]	http://www.paidb.re.kr/	No positive results in known GIs, present in PAIDB		-	-	-
PIPS and GIPSy°	Hybrid	GC, codon usage	-	BLASTP	-	transposase, tyr/ser recombinase	-	VFs, AMRs, metabolism, symbiosis, hypothetical proteins	yes	GIPSy	yes		yes		gbk or embl	Soares 2015, [54] and 2012, [53]	http://www.bioinformatics.org/groups/?group_id=1180 and http://www.genoma.ufpa.br/lgcm/pips/	Comparative genomics	Perl	-	-	-
GIHunter	Seq composition	k-mers, IVOM	Decision tree	gene density, intergenic distance	tRNA	integrase, transposase	yes	-	yes			yes	yes		fna, ptt, and rnt	Che 2014, [43]	http://www5.esu.edu/cpsc/bioinfo/software/GIHunter/ and http://www5.esu.edu/cpsc/bioinfo/dgi		C++, java, perl	-	-	easy
Sighunt	Seq composition	tetranucleotides	-	-	-	-	-	-	yes				yes		fna	Jaron 2014, [29]	https://www.iba.muni.cz/index-en.php?pg=research--data-analysis-tools--sighunt		C, R	length of window 5000, sliding window 1000, eye of the storm method, 2 adjacent windows included in each GI.	>= 5	easy
GC-profile	Seq composition	GC	-	-	-	-	-	-	yes		yes		yes		fna	Zhang 2014, [36]	http://tubic.tju.edu.cn/GC-Profile/ and http://www.zcurve.net/		C++		Beyond 2 weighted standard deviations from the weighted mean	easy, requires old c++ library libstdc++.so.5
SVM-AGP (HGT)*	Seq composition	GC, oligonucleotide, codon usage, amino acid, position based frequency	SVM	-	-	-	-	-	yes				yes		embl	Metzler 2014, [79]	http://svm-agp.bioinf.mpi-inf.mpg.de/	prepareData.py encounters TypeError, method is for viruses	python	-	-	easy
GI-POP*	Seq composition	GC, oligonucleotide, codon usage, codon adaptation index	SVM	-	tRNA, repeats	mobile genetic element from ACLAME database	-	-			yes		yes	yes	-	Lee 2013, [64]	http://gipop.life.nthu.edu.tw - deprecated	Not available at URL in publication		-	-	-
CGS (HGT)*	Seq composition	k-mers	-	-	-	-	-	-	yes				yes		-	Elhai 2012, [80]	available upon request	Complex dependencies		-	-	-
EGID and GIST*	Seq composition	dinucleotide, codon usage, k-mers, IVOM	-	-	-	integrase, transposase recombinase	-	-	EGID	GIST			yes		fna, faa, ffn, gbk, and ptt	Hasan 2012, [52] and 2011, [51]	http://www5.esu.edu/cpsc/bioinfo/software/GIST and http://www5.esu.edu/cpsc/bioinfo/software/EGID	Program hangs indefinitely	java	-	-	easy
IGIPT*	Seq composition	k-mers (2-6), codon usage, amino acid	-	-	-	-	-	-	yes		yes		yes		fna/ffn	Jain 2011, [81]	http://bioinf.iiit.ac.in/IGIPT/	Segmentation fault error. Error uploading files to webserver		-	-	unsuccessful
GIDetector*	Seq composition	k-mers, IVOM	Decision tree	gene density, intergenic distance	tRNA	integrase, transposase	yes	-	GIHunter	yes			yes		fna, ptt, rnt	Che 2010, [42]	http://www5.esu.edu/cpsc/bioinfo/software/GIDetector/index.html	Exits with error on our Windows systems	C#, perl	-	-	easy
INDeGenIUS	Seq composition	k-mers	-	-	-	-	-	-	yes				yes		fna	Shrivastava 2010, [31]	available upon request			Defaults	Beyond 2 standard devaitions from the mean
MJSD	Seq composition	k-mers	-	-	-	-	-	-	yes				yes		fna	Arvey 2009, [35]	http://cbio.mskcc.org/~aarvey/mjsd/		C++, python	significance = 0.99, segmentation model order = 1 and atypicality assessment model order = 2	>= 0.99999	had to add <cstring> to so_jensen_aux.h and changed all isnan to std::isnan in jensen_shannon.h before compiling
DarkHorse° (HGT)	Comparative			BLAST, phylogeny				-	yes			yes	yes	yes	ffn	Podell 2007, [50]	http://darkhorse.ucsd.edu/	Comparative genomics, complex dependencies	Perl	-	-	-
Design-Island*	Seq composition	GC, oligonucleotide	-	-	-	-	-	-		yes			yes		fna	Chatterjee 2008, [33]	http://www.isical.ac.in/~rchatterjee/Design-Island.htm	Exits with error on our Windows systems		-	-	easy, but unsucessful run
PredictBias	Seq composition	GC, dinucleotides, codon usage	-	-	tRNA	Insertion sequences	-	VFs			yes		yes		gbk	Pundhir 2008, [66]	http://www.bioinformatics.org/sachbinfo/predictbias.html			Defaults	-	-
RVM*	Seq composition	k-mers, IVOM	RVM	region size, gene density, insertion point	ncRNA, repeats	integrase	yes	-					yes		-	Vernikos 2008, [41]	no implementation available	No available implementation for GI prediction	java	-	-	-
IslandPick°	Comparative	-	-	multiple sequence alignment	-	-	-	-			yes	yes	yes		gbk or embl	Langille 2008, [38]	http://www.pathogenomics.sfu.ca/islandviewer	Comparative genomics, reference dataset		-	-	-
tRNAcc and MobilomeFinder°	Comparative	-	-	multiple sequence alignment	tRNA	-	-	-	tRNAcc		MobilomeFinder	MobilomeFinder	yes		fna, tRNA, ptt	Ou 2007, [49] and 2006, [48]	http://db-mml.sjtu.edu.cn/MobilomeFINDER/	Comparative genomics	C++, perl	-	-	-
Centroid	Seq composition	k-mers	-	-	-	-	-	-	yes				yes		ffn and ptt	Rajan 2007, [30]	available upon request		C	5 nmer size, 10,000 bin size, manhattan distance (1)	Default	easy
Colombo*	Seq composition	codon usage, tetranucleotides	-	-	-	-	-	-	yes	yes			yes		embl, gbk, fasta	Waack 2006, [40]	http://www.uni-goettingen.de/en/research/185810.html	Collection of methods that have already been run indepedently	java	-	-	easy
SIGI-CRF (HGT)	Seq composition	tetranucleotides	-	-	-	-	-	-	yes	yes			yes		embl	Waack 2006, [40]	http://www.uni-goettingen.de/en/research/185810.html		java	Defaults	-	easy
SIGI-HMM (HGT)	Seq composition	codon usage	-	-	-	-	-	-	yes	yes	IslandViewer	IslandViewer	yes		embl	Waack 2006, [40]	http://www.uni-goettingen.de/en/research/185810.html		java			easy
AlienHunter	Seq composition	k-mers, IVOM	-	-	-	-	-	-	yes				yes		fna	Vernikos 2006, [32]	http://www.sanger.ac.uk/science/tools/alien-hunter		java, perl	-	-	easy
Wn-SVM (HGT)	Seq composition	k-mers	SVM	-	-	-	-	-	yes				yes		ffn and ptt	Tsirigos 2005, [62]	available upon request		C++	-genes -v -nu 0.2 -n 6	-	easy
PAI-IDA	Seq composition	GC, dinucleotide, codon usage	-	-	-	-	-	-	yes				yes		gbk	Tu 2003, [63]	available upon request		C++, perl	-	>= 3.9	easy
